# Supplementary material for: Metabolite Profiling of Leaves of Irises and Cinquefoils of Hydrophytic and Mesophytic Nature
Source: Int J Mol Sci. 2026 Feb 13;27(4):1814. doi: 10.3390/ijms27041814 (PMC12940778; doi:10.3390/ijms27041814)
Supplement: Supplementary file 1 [file ijms-27-01814-s001.zip]

Archive with 2 entries (2 files):
- ijms-4093314-Figure S1.pdf
- ijms-4093314-Supplementary Tables.xlsx
