# Supplementary material for: Metabolite Profiling of Leaves of Irises and Cinquefoils of Hydrophytic and Mesophytic Nature
Source: Int J Mol Sci. 2026 Feb 13;27(4):1814. doi: 10.3390/ijms27041814 (PMC12940778; doi:10.3390/ijms27041814)
Supplement: Supplementary file 1 [file ijms-27-01814-s001.zip › ijms-4093314-Supplementary Tables.xlsx]

## Sheet: tableS1
Table S1. Row peak areas.
Id	genus	species	ecology	1-Methyl malate	2,3-Dihydroxybutanoic acid	2-Hydroxy-3-methylvaleric acid	2-Isopropylfumaric acid	2-Isopropylmalic acid	2-Ketoglutaric acid	2-Pyrrolidinone	3-Hydroxyadipic acid	4-Coumaric acid	4-Hydroxybutyric acid	5-Heptadecylresorcinol	Alanine	Arabinopyranose	Ascorbic acid	Aspartic acid	a-Tocopherol	b-Sitosterol	Caffeic acid	Chlorogenic acid	cis-Catechine	Citramalic acid	Citric acid	Corosolic acid	Coumaroylquinic acid	Dimethyl b-alanine	Dimethyl tartarate	disacch_RI=2462	disacch_RI=2477	disacch_RI=2535	disacch_RI=2552	disacch_RI=2571	disacch_RI=2601	disacch_RI=2777	disacch_RI=2808	disacch_RI=2847	disacch_RI=2865	disacch_RI=2888	disacch_RI=2969	disacch_RI=2996	disacch_RI=3244	Ellagic acid	Epigallocatechin	Erythronic acid	Ethanolamine	FatAlc 18:0	FFA 16:0
Ip1	Iris	I. pseudacorus	hydrophyte	479241	162869	5713.59	2127.51	7839.6	41220.4	18518.5	8735.66	39687.4	10616.2	23167.8	74977.8	365324	2.33125e+06	78724.5	39796	34142.4	627134	216400	13490.8	42164.6	1.44258e+06	1906.57	38210.5	3348.03	558125	281955	15440.2	60206.6	833067	14973.8	218185	1.15213e+06	119075	731121	79580.4	14327.5	1.0288e+06	594893	728953	66660.9	176305	2.38855e+06	328514	23000.8	694658
Ip2	Iris	I. pseudacorus	hydrophyte	400992	163576	8912.86	1165.7	10553.7	32365.2	12709.6	10437.3	18728.1	4169.97	24682.8	23463.1	411354	1.72604e+06	86873.5	28331.4	26795.1	112596	301949	12600.1	33154.9	1.82932e+06	3854.45	58466.2	3768.07	432691	301821	11503	97771.3	741679	10862.9	207395	1.18937e+06	82513.6	559888	82974.7	9569.32	1.03161e+06	631409	1.06336e+06	125081	181010	1.68101e+06	154714	23864.9	317200
Ip3	Iris	I. pseudacorus	hydrophyte	160301	78135.9	7879.35	2846.06	7835.15	10539.5	8089.54	5310.37	22701.7	10221.3	62405.4	68997.4	277888	1.18965e+06	42151.8	18908.8	25632.5	255424	262399	115835	16349.1	815219	2587.01	29068.6	1792.59	678339	104110	6784.9	22052.5	464975	18326	89536.5	528899	208134	234913	103070	44621.8	351754	299626	416362	39600.9	106569	608738	320567	11579.4	338595
Ip4	Iris	I. pseudacorus	hydrophyte	167018	81279.6	7915.81	4820.32	11148.7	14189.5	6366.36	5251.96	8113.91	4530.57	33612	45329.5	302145	991399	54556.3	8007.33	12410.3	47162.2	165879	79974.9	29088.1	600978	3925.57	22883.1	2472.06	734170	95775.1	870.718	13059.6	317739	22055.4	66932.2	216337	106931	157376	66402.2	19759.7	291818	237045	357389	68701.1	68268.2	576841	244431	7735.85	187947
Ip5	Iris	I. pseudacorus	hydrophyte	558501	147075	12447.3	4241.74	11991.7	239342	60497.8	4153.87	60784.2	39880.2	149561	54403.3	464162	2.26805e+07	13982.8	105411	89396.6	2.22609e+06	623297	9714.93	37022.9	1.24577e+06	4409.02	41861.7	2946.78	291125	213667	15430.3	61285.7	659119	42322.9	121469	213310	66549.7	250252	41368.7	14192.2	228234	174152	592280	239.605	128535	1.5433e+06	29674.9	36276.2	513513
Ip6	Iris	I. pseudacorus	hydrophyte	351187	100678	7998.77	1707.84	4891.92	124630	26039.7	2655.08	14077.3	13021.3	42212.1	26297.4	294706	1.94204e+07	6219.82	40148.1	59142.7	472102	382688	3423.43	24710.4	855384	3082.74	19436.6	2504.02	210098	109873	5348.11	5977.5	226927	16469.4	43556	63732.9	11588.8	89004.7	10256	7327.61	107986	93385.6	280969	418.475	57539.4	1.14517e+06	5791.94	6977.27	56818.4
Ip7	Iris	I. pseudacorus	hydrophyte	502336	309228	9061.61	3344	18372.5	25673.9	5697.02	6640.55	44268	10936.1	172982	119481	383695	2.31638e+07	153277	269046	66950.6	826014	108461	183213	28221.6	1.4092e+06	4873.67	9047.05	1852.32	742100	283854	80782	173671	1.20804e+06	45881.8	420561	344888	215559	278374	68410.9	42852.3	1.06055e+06	280277	238504	480.156	26630	6.17135e+06	314315	40228.3	664088
Ip8	Iris	I. pseudacorus	hydrophyte	327004	218948	4264.14	2558.51	7892.5	26451.3	4496.42	5804.83	8047.14	4537.25	26098.1	53142.9	239719	1.96431e+07	69537.1	128411	48402.8	296962	150347	32113	23860.5	1.15467e+06	5167.23	4381.65	1848.71	469795	125592	9321.01	31561	432452	19282.9	161262	67758.8	20078.6	71735.8	14064.6	9543.73	216709	99882.4	155537	1851.15	9254.83	4.60562e+06	191418	13397.1	87767.4
Ip9	Iris	I. pseudacorus	hydrophyte	705829	273341	17039.2	5279.5	8288.25	40518.9	26819.7	8032.76	50931.9	42237.2	1.98361e+06	72836.3	592063	2.90558e+07	133420	1.84858e+06	358216	515193	2.08394e+06	446252	40215.5	1.73228e+06	9703.21	256191	6926.79	624335	590471	100341	370504	2.08341e+06	86328.8	430194	1.16465e+06	647784	1.37848e+06	426467	115339	3.99387e+06	1.56277e+06	1.66425e+06	1465.55	767633	4.82945e+06	212414	73254.4	1.0772e+06
Ip10	Iris	I. pseudacorus	hydrophyte	294637	142461	5534.22	1054.09	5976.96	16253.9	11516.1	1983.45	4480.44	16464.9	35738.1	35228.7	193539	1.1617e+07	40857.7	96038.5	61977.2	261761	231865	16443.6	25883.7	755399	4464.08	11835.3	1197.73	270482	63675.6	2086.68	6539.79	109938	6308.83	35290.1	59353	11853.3	66700.6	10738.5	7336.75	143031	92214.5	251073	2003.88	36185.3	2.79734e+06	128527	7286.33	57027.6
Is1	Iris	I. sibirica	mesophyte	102065	59792	7936.95	2021.13	10407.9	7174.98	16153.8	2960.02	7418.53	41163.4	445125	351625	199706	2.24861e+06	87502.1	218462	70482.2	38880.5	611452	17898.7	36135.1	169493	1217.16	23926.3	1382.66	312495	204965	69293.6	105319	731854	762709	147248	181365	77706.1	213561	43758.3	21677.1	1.26184e+06	389501	287292	1281.7	49781	1.74361e+06	411084	20960.2	240316
Is2	Iris	I. sibirica	mesophyte	100919	50314.5	4268.63	2708.53	5921.23	5152.42	8158.06	2129.07	5700.68	35361.5	330138	291096	164309	1.62818e+06	42860.6	158174	56170.9	60025.3	456300	13541.3	33219.7	148949	1163.25	17109.7	726.886	248375	151691	42235.5	87232.3	535628	61367.6	180109	91379.2	79450.1	124632	40768.6	12739.9	843604	251291	231973	121.792	32893.7	1.31316e+06	346825	15444.6	176761
Is3	Iris	I. sibirica	mesophyte	128309	145183	14339.8	3179.27	16506.7	15514.3	36604.6	4151.26	10603.7	84573.7	327349	520166	301877	4.75651e+06	613812	278117	63563.8	28859.8	985315	41908.9	61123	740795	2910.68	74269.3	2958.32	241359	286591	69606.6	146431	686283	561205	238098	160770	80347.5	191855	24686.1	25236.4	1.66936e+06	483737	263895	713.096	182864	2.32481e+06	666731	25412.5	234552
Is4	Iris	I. sibirica	mesophyte	136351	149418	19862.1	4798.26	19718.2	10485.3	37004.6	4058.21	9565.15	94871.8	232615	493283	331982	4.69989e+06	699887	197549	50414.4	60658.6	767582	30772.3	73323.4	657451	2926.66	57355.8	4329.46	251576	254861	62620.3	157776	591148	89945.5	293254	104790	92486.3	126907	37818.3	18101.9	1.25191e+06	337323	226219	1628.84	136729	2.72489e+06	947690	27327.5	240120
Is5	Iris	I. sibirica	mesophyte	110127	48317.4	4331.27	2934.72	6948.39	1521.14	25916.9	2075.34	11861.2	32903.3	187236	552472	224192	5.68514e+06	143028	215195	82093	14543	371928	15547.4	36469.3	630420	1314.95	27806.1	3410.49	294164	282286	77661.6	203590	933491	750433	231329	241286	19544.1	331047	47949.4	127232	1.07891e+06	607407	412318	238.621	96280.1	1.3792e+06	1.10926e+06	13982.6	275477
Is6	Iris	I. sibirica	mesophyte	96885.1	45133.5	7477.95	3373.16	7812.14	1369.57	21122.9	3023.12	8984.63	32170.3	140321	326279	217738	4.56939e+06	122739	194275	67576.5	37770.3	317245	13025.4	31371	729156	1476	26275.4	3767.61	266548	222285	53015.8	182610	779012	61048.9	258885	144546	28106.9	220713	54876.2	98196.3	876015	479805	382856	344.504	74463.9	1.3766e+06	1.24269e+06	11798	244876
Is7	Iris	I. sibirica	mesophyte	138321	75683.7	6967.34	3309.6	6999.22	2841.73	19580.1	2438.02	18055	38880.3	57791.7	501092	193848	6.12024e+06	108824	290262	43975.5	9857.25	345135	1439.58	26867.7	1.02456e+06	1714.96	26626.1	2752.76	215052	281961	78083.7	281794	996611	500872	294181	207057	36690.1	264186	53410.7	83634.3	1.85481e+06	597966	351992	NA	4317.39	2.36846e+06	1.45021e+06	12336	225223
Is8	Iris	I. sibirica	mesophyte	131054	73468.5	4698	3304.95	5325.33	1809.12	16566.1	1948.64	16679.7	43090.5	44746.6	331102	163016	5.4407e+06	88251.6	301304	47243	30404.4	357218	2906.06	25676.1	944402	715.259	23163.5	3706.64	184158	236102	59314.1	255514	855765	54525.8	292421	168880	48424.1	210132	59676.6	84988.5	1.68155e+06	517324	337545	364.883	6253.04	2.31566e+06	1.60999e+06	11608.3	217763
Cp1	Comarum	C. palustre	hydrophyte	735366	92168.6	4319.63	192135	190461	100079	2184.74	21458.1	226865	15182.1	4673.33	12509.5	1.10884e+06	624247	12555.2	14936.1	34432.2	128775	966.444	2481.75	296979	2.81163e+06	106834	6457.64	177.307	83262.1	180578	5751.4	33741.4	430703	22271.8	75812.1	171699	40859.7	174725	31583.5	5756.87	153481	195092	408535	64633	20.5944	599435	8610.19	8287.83	129247
Cp2	Comarum	C. palustre	hydrophyte	783336	95949.5	4650.52	225494	223726	50868.8	2271.25	26118	291867	15765.7	6191.71	8923.3	1.15472e+06	588208	5253.65	21855.6	63144.8	247730	554.529	7502.7	338428	2.47393e+06	116293	13547.3	NA	84469.4	148889	6982.44	36595.3	355046	27941.7	93007.2	162446	46599.8	191322	43636.2	2815.84	182532	270058	750542	271332	0	640609	5528.96	7791.75	127657
Cp3	Comarum	C. palustre	hydrophyte	284312	123111	5366.88	380421	226391	173355	2.48165	17759.3	263258	14267.6	6429.75	8934.79	1.00165e+06	855675	3520.76	51235.3	44528.9	85805.4	1326.1	2751.77	229669	2.44495e+06	110118	8343.73	65.1885	174367	281485	6110.98	55160.5	709889	23604.9	194753	285717	75512.2	291337	51198	7920.06	197801	297878	560972	139683	0	690957	1752.38	8828.55	146482
Cp4	Comarum	C. palustre	hydrophyte	325486	124405	8237.79	368914	260903	157704	1150	21683	294642	14999.7	5955.15	9962.91	1.04059e+06	745204	1844.98	47604.3	53795.4	168553	315.933	5767.93	250369	2.1754e+06	121336	8389.97	218.669	173939	204668	7449.6	42275.7	510731	24179	189297	203967	60963.6	232319	42534.7	7197.42	180762	267111	681801	341988	0	708731	NA	8908.1	143906
Cp5	Comarum	C. palustre	hydrophyte	726074	100015	2943.83	147282	166737	48174.2	5742.51	39482.4	178396	13720	3761.67	71049.5	820331	442303	27424.5	22804	30040	99029.3	741.904	6758.07	399011	3.2596e+06	144897	6097.09	NA	48493	188960	6648.14	33472	480579	43850.3	77584.1	123629	44335	119186	21458.7	7094.11	111977	191360	308944	87005.1	0	739282	59458.8	6979.89	132292
Cp6	Comarum	C. palustre	hydrophyte	302088	39509.1	1523.02	70371.6	81269	21864.2	1616.34	18998.7	94882	6148.68	4563.97	9196.51	344016	215613	14841.8	21884.4	41685.3	102618	83.1953	7856.68	174181	1.33787e+06	123208	9031.81	1490.06	26063.5	108920	6569.57	29059.7	295962	29469.8	72747.5	93955.4	46059.4	112911	22511.4	10252.4	123884	218598	508351	148229	0	333471	36655.5	5706.56	63419.4
Aa1	Argentina	A. anserina	mesophyte	249641	53009.2	203497	4382.57	10194.9	10681.9	2617.97	178816	128087	25301.4	3448.09	11217.9	329831	804506	4350.53	53006.5	46228.4	646411	0	26310.7	41114.4	4.09323e+06	54418.4	1889.51	165888	132379	220947	93425.5	87154.4	545823	25011.9	288972	157307	67236	157797	7477.7	23146.3	76917.5	118296	299815	253121	1.90394e+06	417439	29279.1	4586.09	332367
Aa2	Argentina	A. anserina	mesophyte	195998	53700.4	182037	2785.44	3866.92	7103.5	1287.05	157632	142615	22652	6130.93	11862.8	294956	879423	3007.94	85619.7	66703.1	943303	0	43965.9	16212.1	4.04348e+06	64979.2	6224.91	235503	123878	274415	129072	130273	703258	32320.8	399194	241961	112473	245163	21409.2	47824.3	111117	226851	467830	439291	3.64143e+06	411994	21250.9	6023.12	373038
Aa3	Argentina	A. anserina	mesophyte	336731	71983.8	78186.6	4362.19	10454.7	6484.72	456.856	9114.56	50979.2	11606.7	4759.88	12394.1	373120	2.09924e+06	6959.89	143571	54535	847263	0	35342.3	5427.97	2.41639e+06	162277	2111	212376	245713	365102	195046	316695	1.42944e+06	57434.8	945329	236537	151371	314559	16907.9	33110.7	138365	279113	629631	418220	1.99926e+06	715959	1866.94	3994.04	191087
Aa4	Argentina	A. anserina	mesophyte	309972	73843.6	76035.1	3364.95	7899.72	9482.29	86.5578	16125.8	63353.1	12972.9	4676.64	11665.7	349081	2.17432e+06	6790.81	149533	53793	1.20061e+06	0	46138.4	6680.89	3.02018e+06	158860	3825.95	232700	228528	464263	291895	462596	1.62796e+06	58486.8	1.33696e+06	336864	242542	396973	34816.3	47036.7	148339	359260	596382	545336	2.47233e+06	689453	3810.64	5824.09	223884
Aa5	Argentina	A. anserina	mesophyte	175718	113398	71396.3	4242.36	25831.5	40519.1	2949.26	123780	254434	17924.3	8418.27	9468.71	268286	1.41014e+06	1602.14	137979	94424.2	1.38969e+06	412953	79123.2	47528.1	2.00343e+06	169021	32870.1	32504.3	99884.9	565212	565657	279498	743434	43991.5	197386	204916	241891	239970	64359.8	85421.2	141423	364189	686663	245000	4.03527e+06	421278	14.3098	15231.6	503397
[truncated: 214 more columns]

## Sheet: TableS2
Table S2. Preprocessed data.
Id	genus	species	ecology	1-Methyl malate	2,3-Dihydroxybutanoic acid	2-Hydroxy-3-methylvaleric acid	2-Isopropylfumaric acid	2-Isopropylmalic acid	2-Ketoglutaric acid	2-Pyrrolidinone	3-Hydroxyadipic acid	4-Coumaric acid	4-Hydroxybutyric acid	5-Heptadecylresorcinol	Alanine	Arabinopyranose	Ascorbic acid	Aspartic acid	a-Tocopherol	b-Sitosterol	Caffeic acid	Chlorogenic acid	cis-Catechine	Citramalic acid	Citric acid	Corosolic acid	Coumaroylquinic acid	Dimethyl b-alanine	Dimethyl tartarate	disacch_RI=2462	disacch_RI=2477	disacch_RI=2535	disacch_RI=2552	disacch_RI=2571	disacch_RI=2601	disacch_RI=2777	disacch_RI=2808	disacch_RI=2847	disacch_RI=2865	disacch_RI=2888	disacch_RI=2969	disacch_RI=2996	disacch_RI=3244	Ellagic acid	Epigallocatechin	Erythronic acid	Ethanolamine	FatAlc 18:0	FFA 16:0
Ip1	Iris	I. pseudacorus	hydrophyte	2.34911	1.26985	-2.08025	-3.06814	-1.76391	-0.104164	-0.904325	-1.65568	-0.142061	-1.46072	-0.680331	0.494095	2.07769	3.93106	0.542858	-0.13933	-0.292557	2.61806	1.55403	-1.22109	-0.0815152	3.45109	-3.17779	-0.179986	-2.61472	2.50149	1.81865	-1.08612	0.274686	2.90202	-1.1168	1.56225	3.22627	0.956658	2.77148	0.553671	-1.16092	3.11306	2.56528	2.76851	0.376522	1.34912	3.95535	1.97148	-0.687567	2.72032
Ip2	Iris	I. pseudacorus	hydrophyte	2.27965	1.38298	-1.5268	-3.56097	-1.35782	-0.237211	-1.17194	-1.36891	-0.784268	-2.28638	-0.508185	-0.558864	2.30516	3.73929	0.75016	-0.370323	-0.426076	1.00951	1.99597	-1.18059	-0.213104	3.7974	-2.36507	0.354154	-2.38773	2.35573	1.99554	-1.27169	0.868337	2.89462	-1.32894	1.62033	3.36688	0.698669	2.61344	0.704242	-1.45573	3.22458	2.73366	3.2549	1.11466	1.48426	3.71285	1.32729	-0.541884	2.04524
Ip3	Iris	I. pseudacorus	hydrophyte	1.71585	0.997249	-1.29696	-2.31527	-1.30258	-1.00607	-1.27063	-1.69154	-0.23876	-1.03673	0.77245	0.872868	2.26602	3.72022	0.380076	-0.421573	-0.117341	2.18173	2.20866	1.39097	-0.567029	3.34226	-2.4107	0.00845665	-2.77754	3.15845	1.28424	-1.4465	-0.267775	2.78078	-0.452883	1.13345	2.9096	1.97698	2.09801	1.27421	0.437022	2.50173	2.34133	2.67035	0.31765	1.3076	3.05019	2.40889	-0.911978	2.4636
Ip4	Iris	I. pseudacorus	hydrophyte	1.98771	1.2675	-1.06154	-1.55756	-0.719079	-0.477897	-1.27937	-1.4718	-1.03682	-1.61955	0.384485	0.68356	2.58051	3.76872	0.868835	-1.05004	-0.611874	0.723195	1.98086	1.25131	0.239932	3.26816	-1.76289	0	-2.22535	3.46834	1.4316	-3.26884	-0.560876	2.63083	-0.0368425	1.07328	2.24644	1.54179	1.92824	1.06533	-0.146755	2.54573	2.33785	2.74843	1.09937	1.09305	3.22717	2.36853	-1.08453	2.10576
Ip5	Iris	I. pseudacorus	hydrophyte	2.44517	1.11085	-1.35858	-2.43511	-1.39587	1.59781	-0.853993	-2.45604	0.227245	-0.194205	1.12762	0.11634	2.26015	6.14918	-1.24226	0.777782	0.612998	2.64115	2.55494	-1.60642	-0.268549	3.24743	-2.39643	-0.145714	-2.79937	1.79367	1.48433	-1.14375	0.235461	2.61082	-0.134757	0.919572	1.48266	0.317864	1.64238	-0.157559	-1.22739	1.55029	1.27984	2.50389	-2.84981	0.976112	3.46159	-0.489782	-0.288922	2.36119
Ip6	Iris	I. pseudacorus	hydrophyte	2.87738	1.62799	-0.904648	-2.44871	-1.39635	1.84141	0.275687	-2.00746	-0.339373	-0.417351	0.758773	0.285533	2.70204	6.89014	-1.15619	0.708639	1.09602	3.17326	2.96329	-1.75329	0.223287	3.76762	-1.85812	-0.016776	-2.06604	2.36364	1.71539	-1.30719	-0.0942607	2.44069	-0.182431	0.790113	1.17077	0.536053	1.50475	0.128863	-0.749201	1.69806	1.5528	2.65431	-3.85507	1.06853	4.05937	-1.22747	-1.04128	2.00397
Ip7	Iris	I. pseudacorus	hydrophyte	2.14256	1.65737	-1.87267	-2.86954	-1.16586	-0.831237	-2.33677	-2.18352	-0.286451	-1.68464	1.07648	0.706448	1.87314	5.97363	0.955534	1.51817	0.127242	2.6399	0.609677	1.13394	-0.736626	3.17407	-2.49286	-1.87427	-3.46027	2.53277	1.57175	0.315041	1.08045	3.02004	-0.250645	1.96488	1.76651	1.29652	1.55225	0.14882	-0.318953	2.88984	1.55907	1.39767	-4.81036	-0.794674	4.65096	1.67368	-0.382143	2.4217
Ip8	Iris	I. pseudacorus	hydrophyte	2.61775	2.21661	-1.72198	-2.2328	-1.10631	0.10308	-1.66894	-1.41354	-1.08691	-1.6599	0.0896366	0.800759	2.30724	6.71326	1.06963	1.68301	0.707331	2.52138	1.84072	0.297034	0	3.87934	-1.52989	-1.6948	-2.55774	2.98007	1.66081	-0.939954	0.279696	2.89725	-0.213005	1.91081	1.04373	-0.172569	1.10076	-0.528564	-0.916342	2.20633	1.43177	1.87466	-2.55642	-0.94708	5.26281	2.08223	-0.577184	1.30246
Ip9	Iris	I. pseudacorus	hydrophyte	2.11066	1.16201	-1.61319	-2.78488	-2.33387	-0.746942	-1.15957	-2.36518	-0.51822	-0.705407	0.403555	-0.160496	1.9349	5.82826	0.444791	0.318895	0.026803	1.79583	1.8306	-0.25069	-0.754457	3.00848	-2.52262	-0.321523	-2.76198	1.98798	1.67685	0.159865	0.484182	3.19305	-0.610854	1.61553	2.61147	1.09529	2.78003	0.550626	-0.699244	2.70185	2.14179	2.96842	-4.06648	0.910433	4.03378	0.909828	-0.154772	2.53341
Ip10	Iris	I. pseudacorus	hydrophyte	2.84973	2.12306	-1.12506	-2.78334	-1.0481	-0.0476782	-0.392272	-2.15118	-1.33629	-0.0347804	0.740203	0.725847	2.42946	6.52421	0.874082	1.72874	1.29075	2.73142	2.61014	-0.0360771	0.417599	3.79123	-1.33995	-0.364925	-2.65558	2.76419	1.31779	-2.10044	-0.958109	1.8639	-0.994064	0.727589	1.72753	-0.363404	1.3642	-0.462177	-0.843118	2.12705	1.74561	2.68973	-2.14093	0.75264	5.10041	2.02013	-0.850014	1.20752
Is1	Iris	I. sibirica	mesophyte	0.808701	0.273959	-1.74538	-3.11326	-1.47435	-1.84631	-1.03476	-2.73172	-1.81293	-0.0993621	2.28144	2.04565	1.47993	3.90115	0.65475	1.5697	0.438448	-0.156421	2.59892	-0.932185	-0.229648	1.3159	-3.62039	-0.641932	-3.4929	1.92767	1.50593	0.42144	0.840083	2.77867	2.81996	1.17521	1.3836	0.536021	1.54701	-0.0382305	-0.740657	3.32341	2.14795	1.84359	-3.56873	0.0907211	3.6468	2.20188	-0.774288	1.66504
Is2	Iris	I. sibirica	mesophyte	1.10152	0.405495	-1.75968	-2.51639	-1.73425	-1.87333	-1.41379	-2.75711	-1.77221	0.0528258	2.28671	2.16086	1.58895	3.88242	0.245154	1.5509	0.515599	0.581966	2.61035	-0.907056	-0.0096572	1.4908	-3.36158	-0.673154	-3.83178	2.00214	1.50905	0.230462	0.955775	2.77064	0.604083	1.68076	1.00222	0.86233	1.31256	0.195113	-0.968059	3.22488	2.01381	1.93382	-5.61824	-0.0195171	3.6674	2.33602	-0.775541	1.662
Is3	Iris	I. sibirica	mesophyte	0.741556	0.865109	-1.44985	-2.95624	-1.30912	-1.37112	-0.512715	-2.68948	-1.75169	0.324735	1.67814	2.14126	1.59713	4.35438	2.3068	1.51515	0.0391562	-0.750437	2.78007	-0.377389	0	2.49484	-3.0445	0.19481	-3.02827	1.3734	1.54517	0.129971	0.873664	2.4184	2.2172	1.35979	0.967088	0.273473	1.14385	-0.906647	-0.884602	3.3073	2.06865	1.46266	-4.45103	1.09585	3.63851	2.3895	-0.877645	1.34479
Is4	Iris	I. sibirica	mesophyte	0.851964	0.94348	-1.07446	-2.82815	-1.08173	-1.7133	-0.452229	-2.66253	-1.80514	0.489256	1.38611	2.13781	1.74181	4.39202	2.48765	1.22271	-0.142995	0.0419902	2.57997	-0.636656	0.231609	2.4251	-3.44213	-0.0139962	-2.59783	1.46447	1.47745	0.0738196	0.997905	2.3188	0.435933	1.61777	0.588686	0.463789	0.780184	-0.430477	-1.16726	3.06915	1.75777	1.35823	-3.5754	0.854728	3.84691	2.79076	-0.755377	1.41787
Is5	Iris	I. sibirica	mesophyte	0.781294	-0.0425452	-2.45448	-2.84373	-1.98183	-3.50087	-0.665443	-3.19021	-1.44706	-0.426764	1.31203	2.39407	1.49217	4.72528	1.0427	1.45121	0.487516	-1.24323	1.99836	-1.17644	-0.323866	2.52605	-3.64653	-0.595081	-2.69348	1.7638	1.72258	0.432024	1.39577	2.9186	2.70031	1.5235	1.56565	-0.947663	1.88192	-0.0501908	0.925674	3.06337	2.48886	2.10146	-5.35322	0.646925	3.30892	3.09111	-1.28252	1.69817
Is6	Iris	I. sibirica	mesophyte	0.719326	-0.0445743	-1.84224	-2.63835	-1.79852	-3.53971	-0.803844	-2.74791	-1.65868	-0.383156	1.08973	1.93355	1.52909	4.57294	0.955858	1.41507	0.359061	-0.222676	1.90548	-1.2873	-0.408316	2.73769	-3.46486	-0.585567	-2.52776	1.73135	1.54976	0.11639	1.35315	2.80383	0.257476	1.70218	1.1194	-0.518185	1.54267	0.150879	0.732769	2.92118	2.31918	2.09346	-4.91985	0.456114	3.37317	3.27084	-1.38627	1.64655
Is7	Iris	I. sibirica	mesophyte	1.14595	0.542931	-1.8424	-2.58681	-1.83783	-2.73922	-0.809116	-2.89244	-0.890209	-0.123145	0.273213	2.43316	1.48344	4.93572	0.9061	1.88715	0	-1.49542	2.0603	-3.41928	-0.492709	3.14839	-3.24425	-0.501739	-2.77103	1.58725	1.85814	0.574149	1.85754	3.12073	2.43272	1.59986	1.54936	-0.181126	1.79302	0.194378	0.642821	3.74191	2.6099	2.07998	-4.84575	-2.32098	3.98636	3.49583	-1.27111	1.63346
Is8	Iris	I. sibirica	mesophyte	1.04285	0.464095	-2.28562	-2.63734	-2.16029	-3.23992	-1.0254	-3.16563	-1.01857	-0.06946	-0.031745	1.96966	1.47001	4.7689	0.647431	1.87536	0.0225428	-0.418175	2.04558	-2.76596	-0.587199	3.01779	-4.16787	-0.690182	-2.52263	1.38303	1.6315	0.250086	1.71051	2.91923	1.7182	1.84543	1.29643	0.0472364	1.51498	0.256178	0.609754	3.59471	2.41591	1.98894	-4.84094	-1.99969	3.91469	3.55122	-1.38104	1.55065
Cp1	Comarum	C. palustre	hydrophyte	2.89022	0.813475	-2.24697	1.54805	1.5393	0.895815	-2.92865	-0.644042	1.71421	-0.990026	-2.16827	-1.18366	3.30093	2.7264	-1.18001	-1.00636	-0.171154	1.14792	-3.74428	-2.80118	1.98352	4.23138	0.961136	-1.84488	-5.44002	0.711849	1.48602	-1.9607	-0.191419	2.35527	-0.606823	0.618113	1.4356	0	1.45307	-0.257509	-1.95975	1.32343	1.56333	2.30243	0.458581	-7.59288	2.68584	-1.5572	-1.59536	1.15158
Cp2	Comarum	C. palustre	hydrophyte	2.73431	0.634573	-2.39227	1.48905	1.48117	0	-3.10892	-0.666624	1.74705	-1.17142	-2.10604	-1.38366	3.12237	2.44783	-2.27033	-0.844792	0.21618	1.58309	-4.51889	-1.91399	1.89506	3.88431	0.826859	-1.32306	-5.82847	0.507139	1.07395	-1.98585	-0.329331	1.943	-0.599129	0.603427	1.16109	-0.087653	1.32471	-0.153363	-2.89399	1.27768	1.66939	2.69155	1.67409	-7.61019	2.53317	-2.21925	-1.87618	0.920096
Cp3	Comarum	C. palustre	hydrophyte	1.71364	0.876658	-2.25618	2.00485	1.48584	1.21891	-9.93526	-1.05952	1.6367	-1.27843	-2.07549	-1.74648	2.97298	2.81546	-2.67775	0	-0.140291	0.515653	-3.65418	-2.92419	1.50021	3.86535	0.765121	-1.81492	-6.6669	0.506398	1.70365	-2.12634	0.0738176	2.62868	-0.774975	1.3353	1.71857	0.387866	1.73805	-0.000728039	-1.86703	1.35083	1.76026	2.39324	1.00295	-7.62903	2.60165	-3.37546	-1.75844	1.05048
Cp4	Comarum	C. palustre	hydrophyte	1.91453	0.952755	-1.76205	2.03978	1.69336	1.18993	-3.73103	-0.794258	1.81497	-1.16276	-2.08653	-1.57192	3.07676	2.74287	-3.25831	-0.00786154	0.114404	1.25646	-5.02301	-2.11847	1.65215	3.81418	0.927782	-1.74375	-5.39098	1.28792	1.4506	-1.86262	-0.126573	2.36506	-0.6853	1.37253	1.44718	0.239492	1.57733	-0.120466	-1.89706	1.3264	1.71688	2.65395	1.96399	-7.62115	2.69269	-1.30692	-1.68382	1.09838
Cp5	Comarum	C. palustre	hydrophyte	2.9118	0.929467	-2.59614	1.3165	1.44056	0.198968	-1.92796	0	1.50815	-1.057	-2.35099	-1.30712	3.03385	2.41614	-0.364419	-0.548921	-0.273327	0.91956	-3.97439	-1.76512	2.31313	4.4135	1.30016	-1.86804	-5.75193	0.205563	1.56568	-1.78152	-0.165148	2.49914	-0.430311	0.675507	1.14143	0.115919	1.10483	-0.609726	-1.71659	1.04244	1.5783	2.0573	0.790111	-7.53364	2.92982	0.409428	-1.73282	1.20916
Cp6	Comarum	C. palustre	hydrophyte	2.32735	0.293164	-2.96267	0.870422	1.0144	-0.298515	-2.9032	-0.438997	1.16927	-1.2642	-1.86517	-1.16454	2.45732	1.99012	-0.685917	-0.297593	0.346782	1.24764	-5.86993	-1.322	1.77673	3.81547	1.43051	-1.18261	-5.94793	-0.122831	1.30725	-1.50092	-0.0140151	2.30686	0	0.903627	1.15945	0.446565	1.34323	-0.269347	-1.05585	1.43598	2.00387	2.84781	1.61539	-7.72965	2.55637	0.218196	-1.64175	0.953669
Aa1	Argentina	A. anserina	mesophyte	1.6753	0.12574	1.47093	-2.36709	-1.52284	-1.47617	-2.88233	1.34163	1.00798	-0.613865	-2.60691	-1.42721	1.95385	2.8455	-2.37443	0.125689	-0.0111319	2.62671	-1.65104	-0.574752	-0.128368	4.47236	0.151977	-2.52219	1.26659	1.04094	1.5532	0.692438	0.622955	2.45757	-0.625373	1.8216	1.21347	0.363482	1.21658	-1.8328	-0.702892	0.498007	0.92846	1.85844	1.68914	3.70695	2.18941	-0.467853	-2.3217	1.96151
Aa2	Argentina	A. anserina	mesophyte	1.27885	-0.0158374	1.20495	-2.97485	-2.6468	-2.03867	-3.7469	1.06101	0.960889	-0.87901	-2.18591	-1.52585	1.68757	2.78001	-2.898	0.450658	0.200994	2.85013	-1.68772	-0.215844	-1.2135	4.3056	0.17481	-2.1707	1.46247	0.820037	1.61538	0.86111	0.870371	2.55647	-0.523545	1.99019	1.48952	0.723454	1.50267	-0.935436	-0.131723	0.711329	1.42504	2.14885	2.0859	4.20087	2.02175	-0.942857	-2.20365	1.92242
Aa3	Argentina	A. anserina	mesophyte	1.69295	0.150108	0.232765	-2.65336	-1.77928	-2.25688	-4.90972	-1.91646	-0.194916	-1.67475	-2.56611	-1.60912	1.79557	3.523	-2.18617	0.840499	-0.12749	2.61568	-1.63622	-0.561253	-2.43477	3.66369	0.962971	-3.37917	1.23203	1.37783	1.77384	1.1469	1.63161	3.13871	-0.0756838	2.7252	1.33977	0.893402	1.62484	-1.29855	-0.626477	0.803565	1.50528	2.3188	1.90968	3.4742	2.44729	-3.50203	-2.74153	1.12639
Aa4	Argentina	A. anserina	mesophyte	1.54825	0.113715	0.14296	-2.97482	-2.12141	-1.93881	-6.63518	-1.40782	-0.0395109	-1.62537	-2.64566	-1.73158	1.66707	3.49623	-2.27266	0.819282	-0.203091	2.90235	-1.66836	-0.35659	-2.28898	3.82484	0.879789	-2.84643	1.26151	1.24342	1.95222	1.48816	1.94862	3.20685	-0.119434	3.00992	1.63144	0.668234	1.79563	-0.638149	-0.337306	0.811263	1.69581	2.20265	2.11317	3.62468	2.34766	-2.85044	-2.42623	1.22289
Aa5	Argentina	A. anserina	mesophyte	0.923415	0.485439	0.0227793	-2.80035	-0.993872	-1.22481	-3.16391	0.573041	1.29358	-1.35931	-2.11506	-1.99747	1.34659	3.00598	-3.77413	0.681631	0.302331	2.99137	1.77787	0.125539	-0.384145	3.35715	0.884557	-2.45314	-0.764096	0.358552	2.09173	2.09252	1.38753	2.36581	-0.461471	1.03969	1.07713	1.24302	1.23505	-0.0809783	0.202127	0.706287	1.65221	2.28638	1.25579	4.05736	1.79783	-8.49228	-2.19608	1.97591
[truncated: 213 more columns]

## Sheet: QC
Table S3. Row peak areas of QC samples. QC samples - mix of extrats from leaf fo 15 species of vascular plants.
id	(S)-Methyl 2,3-dihydroxypropanoate	1-Methyl malate	2,3-Dihydroxybutanoic acid	2,4-Dihydroxybutanoic acid	2-Butenedioic acid	2-Hydroxy-3-methylvaleric acid	2-Isopropylfumaric acid	2-Isopropylmalic acid	2-Ketoglutaric acid	2-Pyrrolidinone	3-(Dimethylamino)propionic acid	3-Hydroxyadipic acid	4-Coumaric acid	4-Hydroxybutanoic acid	4-Hydroxybutyric acid	5-Heptadecylresorcinol	Alanine	Arabinopyranose	Ascorbic acid	Aspartic acid	Aspartic acid	a-Tocopherol	b-Alanine	b-Sitosterol	Caffeic acid	Chlorogenic acid	cis-Catechine	Citramalic acid	Citric acid	Corosolic acid	Coumaroylquinic acid	Dimethyl b-alanine	Dimethyl tartarate	disacch_RI=2254	disacch_RI=2382	disacch_RI=2444	disacch_RI=2462	disacch_RI=2477	disacch_RI=2520	disacch_RI=2535	disacch_RI=2552	disacch_RI=2571	disacch_RI=2601	disacch_RI=2661	disacch_RI=2696	disacch_RI=2766	disacch_RI=2777	disacch_RI=2808	disacch_RI=2847
QC1	238006	325936	66766.2	70165	43763	13359.9	26771.7	20975.8	22939.7	31956.4	58994.3	27682.7	45251.7	18797.4	21916.8	1779.48	1.29438e+06	75711.2	197076	943617	186002	32741.9	41536.8	35655.5	208898	665896	85424.1	76717.1	1.40456e+06	13674.9	20208.3	4759.82	227336	325673	37136.4	40342.4	41940.6	18544.2	35992.5	57035.2	174318	2072.15	95569.4	137268	37525.3	29072.7	388.683	65276.5	23515.2
QC2	217287	289770	58744.4	66306.9	42683.4	11877.5	21921.4	18648.3	20394.3	26908.3	54430.6	25817.1	40230.5	20957.2	15785.7	2242.16	1.24647e+06	69203	175223	892790	169581	30932.7	34919.2	34903.4	198484	649161	75447	73058.9	1.36784e+06	12157.5	17965.9	4231.66	217308	296362	33295.8	36425.7	34746.7	17781	34040.3	53032.6	141756	735.321	89428.6	146341	31592	35531.8	4168.42	61194	20472
QC3	236310	303049	68776.5	72003	49996.2	12421.8	25036.6	19502.9	21328.9	31208	58345.5	28735.1	42074.1	21041.1	18186.5	2560.85	1.26612e+06	85833.7	190931	968938	194129	36165.2	33708.4	41581	228608	910027	88249.5	77065	1.32589e+06	12714.7	18789.2	4425.58	236827	304778	33546.8	36480.8	36197.4	16537.1	33645.7	51669.5	150712	2140.31	98374.4	165586	35114.4	37435.3	5736.36	68208.6	20132
QC4	232146	288522	58102.3	69830	46514.5	11826.3	22291.1	18568	20306.5	26881.1	57732	25879.6	40057.3	19882.4	16214.2	2387.33	1.24845e+06	74785.7	197194	895104	177389	39898.5	32256.3	41309.7	214839	837512	86489.2	77158.8	1.44138e+06	12105.2	17888.5	4213.44	225575	273282	29828.4	28847.6	30883.1	16122.5	30302.6	43723.3	122574	1761.65	81490.5	117441	30568.7	30271.8	2326.12	58568.4	21611.3
QC5	234819	309481	69678.3	67849.7	45239.6	12685.4	22418.1	19916.9	21781.6	27604	60539.1	22834.9	42967.2	21660.8	16417.1	2491.47	1.17046e+06	70735.2	183982	913210	175920	46006.7	30136.3	43509.4	221528	1.04329e+06	94568.2	76455.6	1.2521e+06	12984.5	19188	4519.52	228237	309201	30093.9	26879.6	28475.4	15088	26939.7	43271.7	116236	431.517	93052.8	125427	28825.5	29304.7	3802.68	66627.4	21952.8
QC6	221917	275978	59459	62008.5	40347.4	11312.1	21980.7	17760.7	19423.6	22853.2	53497.3	26883.7	38315.6	18883	17522.9	2618.88	1.22184e+06	60145.1	176155	840342	169177	41041.7	26956.9	42776.1	208243	934731	88421.4	71585.4	1.20846e+06	11578.9	17110.8	4030.24	212161	262451	27143.7	24248.5	25287.2	15118.1	25503.6	42759.8	111575	294.564	80194.5	119928	25831.7	27118.3	3577.73	62353.5	19133.6
[truncated: 311 more columns]
